# Supplementary material for: A Drug Discovery Approach for an Effective Pain Therapy through Selective Inhibition of Nav1.7
Source: Int J Mol Sci. 2022 Jun 18;23(12):6793. doi: 10.3390/ijms23126793 (PMC9223482; doi:10.3390/ijms23126793)
Supplement: Supplementary file 1 [file ijms-23-06793-s001.zip]

Archive with 1 entries (1 files):
- swissadme.csv
