# Supplementary material for: A Drug Discovery Approach for an Effective Pain Therapy through Selective Inhibition of Nav1.7
Source: Int J Mol Sci. 2022 Jun 18;23(12):6793. doi: 10.3390/ijms23126793 (PMC9223482; doi:10.3390/ijms23126793)
Supplement: Supplementary file 1 [file ijms-23-06793-s001.zip › swissadme.csv]

Molecule	Canonical SMILES	Formula	MW	#Heavy atoms	#Aromatic heavy atoms	Fraction Csp3	#Rotatable bonds	#H-bond acceptors	#H-bond donors	MR	TPSA	iLOGP	XLOGP3	WLOGP	MLOGP	Silicos-IT Log P	Consensus Log P	ESOL Log S	ESOL Solubility (mg/ml)	ESOL Solubility (mol/l)	ESOL Class	Ali Log S	Ali Solubility (mg/ml)	Ali Solubility (mol/l)	Ali Class	Silicos-IT LogSw	Silicos-IT Solubility (mg/ml)	Silicos-IT Solubility (mol/l)	Silicos-IT class	GI absorption	BBB permeant	Pgp substrate	CYP1A2 inhibitor	CYP2C19 inhibitor	CYP2C9 inhibitor	CYP2D6 inhibitor	CYP3A4 inhibitor	log Kp (cm/s)	Lipinski #violations	Ghose #violations	Veber #violations	Egan #violations	Muegge #violations	Bioavailability Score	PAINS #alerts	Brenk #alerts	Leadlikeness #violations	Synthetic Accessibility
1	O=C1CC[C@]2(C(=C1)C=C[C@@H]1[C@H]2CC[C@]2([C@@H]1CC[C@]12CCC(=O)O1)C)C	C22H28O3	340.46	25	0	0.73	0	3	0	97.35	43.37	2.90	2.68	4.37	4.01	4.06	3.60	-3.64	7.81e-02	2.29e-04	Soluble	-3.24	1.95e-01	5.71e-04	Soluble	-4.24	1.95e-02	5.73e-05	Moderately soluble	High	Yes	No	No	No	Yes	No	No	-6.47	0	0	0	0	0	0.55	0	0	0	5.46
2	O=C1CC[C@]2(C(=C1)[C@@H]1C[C@@H]1[C@@H]1[C@H]2CC[C@]2([C@@H]1[C@@H]1C[C@@H]1[C@]12CCC(=O)O1)C)C	C24H30O3	366.49	27	0	0.83	0	3	0	103.21	43.37	3.07	2.47	4.31	4.53	4.12	3.70	-3.67	7.87e-02	2.15e-04	Soluble	-3.03	3.46e-01	9.44e-04	Soluble	-4.31	1.78e-02	4.86e-05	Moderately soluble	High	Yes	No	No	No	No	No	No	-6.78	1	0	0	0	0	0.55	0	0	1	5.63
3	O=C1CC[C@]2(C(=C1)[C@@H]1C[C@@H]1[C@@H]1[C@H]2CC[C@]2([C@@H]1[C@@H]1C[C@@H]1[C@]12CC[C@@H](O1)O)C)C	C24H32O3	368.51	27	0	0.88	0	3	1	104.17	46.53	3.13	3.40	4.10	4.22	3.54	3.68	-4.27	1.99e-02	5.41e-05	Moderately soluble	-4.06	3.24e-02	8.78e-05	Moderately soluble	-3.62	8.88e-02	2.41e-04	Soluble	High	Yes	Yes	No	No	No	No	No	-6.13	1	0	0	0	0	0.55	0	0	1	6.04
4	Brc1ccc2c(c1)C(=O)[C@@]1(C2)CCc2c(C1)cccc2	C18H15BrO	327.22	20	12	0.28	0	1	0	83.88	17.07	2.90	4.56	4.36	4.47	5.47	4.35	-5.19	2.13e-03	6.52e-06	Moderately soluble	-4.64	7.47e-03	2.28e-05	Moderately soluble	-7.28	1.73e-05	5.27e-08	Poorly soluble	High	Yes	Yes	Yes	No	Yes	Yes	No	-5.06	1	0	0	0	1	0.55	0	0	1	3.41
5	N#C[C@@]1(CCc2c(C1)cccc2)NC(=O)[C@@H]1CC2CCC1CC2	C20H24N2O	308.42	23	6	0.60	3	2	1	90.50	52.89	2.78	4.09	3.38	3.08	3.75	3.41	-4.32	1.46e-02	4.74e-05	Moderately soluble	-4.91	3.83e-03	1.24e-05	Moderately soluble	-5.09	2.49e-03	8.07e-06	Moderately soluble	High	Yes	Yes	No	No	Yes	Yes	No	-5.28	0	0	0	0	0	0.55	0	0	1	4.18
6	N#Cc1cnccc1[NH+]1[C@@H]2CC[C@H]1C[NH+](CC2)C(=O)C(C)(C)C	C18H26N4O	314.43	23	6	0.61	3	5	2	98.61	62.63	2.32	2.34	-0.90	-5.76	1.94	-0.01	-3.26	1.73e-01	5.51e-04	Soluble	-3.29	1.60e-01	5.07e-04	Soluble	-3.40	1.24e-01	3.94e-04	Soluble	High	No	Yes	No	No	No	No	No	-6.56	0	1	0	0	0	0.55	0	0	0	4.17
7	N=C1C[C@H]([NH3+])C(=O)[C@H]([C@H]1O)O	C6H11N2O3	159.16	11	0	0.67	0	4	4	38.92	109.02	0.14	-2.46	-2.69	-6.28	-1.02	-2.46	0.72	8.41e+02	5.28e+00	Highly soluble	0.71	8.20e+02	5.15e+00	Highly soluble	0.74	8.83e+02	5.55e+00	Soluble	Low	No	No	No	No	No	No	No	-9.02	0	3	0	0	2	0.55	0	1	1	3.00
8	O=C1[C@H](C)C[C@]2(C[C@@H]1C)Cc1c(C2=O)cc(cc1)Br	C16H17BrO2	321.21	19	6	0.50	0	2	0	78.66	34.14	2.76	3.52	3.81	3.24	4.44	3.55	-4.28	1.67e-02	5.21e-05	Moderately soluble	-3.92	3.85e-02	1.20e-04	Soluble	-5.53	9.59e-04	2.99e-06	Moderately soluble	High	Yes	No	Yes	Yes	Yes	No	No	-5.76	0	0	0	0	0	0.55	0	0	1	3.86
9	O=C1CC[C@]2([C@H](C1)[C@@H](O)C[C@@H]1[C@@H]2CC[C@]2([C@H]1CCC2=O)C)C	C19H28O3	304.42	22	0	0.89	0	3	1	86.03	54.37	2.31	2.26	3.14	2.71	3.27	2.74	-3.15	2.15e-01	7.06e-04	Soluble	-3.04	2.79e-01	9.16e-04	Soluble	-3.38	1.26e-01	4.13e-04	Soluble	High	Yes	Yes	No	No	No	No	No	-6.55	0	0	0	0	0	0.55	0	0	0	4.00
10	N#C[C@@]1(CCCC(C1=O)(C)C)[C@H]1CCCCCC=C1	C17H25NO	259.39	19	0	0.76	1	2	0	78.56	40.86	2.72	4.79	4.41	3.03	4.01	3.79	-4.40	1.03e-02	3.98e-05	Moderately soluble	-5.38	1.08e-03	4.17e-06	Moderately soluble	-3.80	4.07e-02	1.57e-04	Soluble	High	Yes	No	No	No	Yes	No	No	-4.48	0	0	0	0	0	0.55	0	1	1	3.92
11	O[C@@H]1CC[C@]2([C@@H](C1)[C@@H](O)C[C@@H]1[C@@H]2CC[C@]2([C@H]1CCC2=O)C)C	C19H30O3	306.44	22	0	0.95	0	3	2	86.99	57.53	2.59	2.35	2.93	2.82	2.68	2.67	-3.22	1.84e-01	6.02e-04	Soluble	-3.20	1.94e-01	6.34e-04	Soluble	-2.69	6.27e-01	2.05e-03	Soluble	High	Yes	Yes	No	No	No	No	No	-6.50	0	0	0	0	0	0.55	0	0	0	4.19
12	O[C@@H]1[C@H](O)[C@H](O)[C@]([C@@H]([C@H]1O)O)(C)O	C7H14O6	194.18	13	0	1.00	0	6	6	40.66	121.38	-0.12	-3.52	-3.44	-2.81	-2.54	-2.49	1.17	2.90e+03	1.49e+01	Highly soluble	1.55	6.93e+03	3.57e+01	Highly soluble	2.67	9.19e+04	4.73e+02	Soluble	Low	No	Yes	No	No	No	No	No	-9.98	1	1	0	0	3	0.55	0	0	1	3.69
13	O[C@H]1CCC[C@H]2C(=O)[C@@H]1CCCC2	C11H18O2	182.26	13	0	0.91	0	2	1	52.12	37.30	1.70	1.77	1.91	1.67	2.04	1.82	-2.09	1.50e+00	8.22e-03	Soluble	-2.17	1.23e+00	6.74e-03	Soluble	-1.56	5.05e+00	2.77e-02	Soluble	High	Yes	No	No	No	No	No	No	-6.16	0	0	0	0	1	0.55	0	0	1	3.42
14	O[C@@H]1CC[C@@]2(C(=O)[C@@H]1C[C@H]1[C@@H]2CC[C@@]2([C@@H]1CCC2)C)C	C18H28O2	276.41	20	0	0.94	0	2	1	81.03	37.30	1.70	1.77	3.57	1.67	2.04	1.82	-2.09	1.50e+00	8.22e-03	Soluble	-2.17	1.23e+00	6.74e-03	Soluble	-1.56	5.05e+00	2.77e-02	Soluble	High	Yes	No	No	No	No	No	No	-6.16	0	0	0	0	1	0.55	0	0	1	3.42
15	O=C1C[C@H]2[C@]3([C@]1(C)C=CC3)CCC2	C12H16O	176.25	13	0	0.75	0	1	0	52.66	17.07	2.24	2.70	2.71	2.77	2.99	2.68	-2.63	4.10e-01	2.32e-03	Soluble	-2.71	3.43e-01	1.94e-03	Soluble	-2.48	5.84e-01	3.31e-03	Soluble	High	Yes	No	No	No	Yes	No	No	-5.46	0	0	0	0	2	0.55	0	1	1	4.57
16	[NH3+][C@H]1CC2(CCC(CC2)(F)F)Oc2c1cccc2	C14H18F2NO	254.30	18	6	0.57	0	3	1	66.66	36.87	2.34	2.67	3.22	-0.88	3.10	2.09	-3.35	1.15e-01	4.51e-04	Soluble	-3.10	2.04e-01	8.01e-04	Soluble	-4.31	1.25e-02	4.93e-05	Moderately soluble	High	Yes	Yes	No	No	No	No	No	-5.96	0	0	0	0	0	0.55	0	0	0	3.41
17	O=C1CC[C@]2(C(=C1)C(=C[C@@H]1[C@@H]2CC[C@]2([C@H]1CCC2=O)C)C)C	C20H26O2	298.42	22	0	0.70	0	2	0	88.73	34.14	2.82	2.71	4.25	3.64	4.25	3.53	-3.40	1.19e-01	4.00e-04	Soluble	-3.08	2.48e-01	8.31e-04	Soluble	-4.31	1.45e-02	4.88e-05	Moderately soluble	High	Yes	No	No	Yes	No	No	No	-6.20	0	0	0	0	0	0.55	0	0	0	5.02
18	C[NH+](C(=O)N=c1cc[nH]cc1[N+](=O)[O-])C1CCC(CC1)C(C)(C)C	C17H27N4O3	335.42	24	6	0.65	5	5	2	96.29	95.48	2.79	3.50	2.06	-0.07	1.13	1.88	-3.98	3.52e-02	1.05e-04	Soluble	-5.19	2.17e-03	6.48e-06	Moderately soluble	-3.52	1.02e-01	3.05e-04	Soluble	High	No	No	No	No	Yes	No	No	-5.86	0	0	0	0	0	0.55	0	2	0	4.13
19	Fc1ccc(cc1)[C@@H]1CC[NH+](C1(C)C)C(=O)c1n[nH]c2c1CCC2	C19H23FN3O	328.40	24	11	0.47	3	4	2	95.58	50.19	2.58	3.29	2.07	0.06	4.40	2.48	-4.09	2.67e-02	8.13e-05	Moderately soluble	-4.02	3.14e-02	9.57e-05	Moderately soluble	-5.76	5.67e-04	1.73e-06	Moderately soluble	High	Yes	Yes	No	No	No	No	No	-5.97	0	0	0	0	0	0.55	0	0	0	3.38
20	N#C[C@@H]1CCC[C@@H]1[C@@]1(CCCCC1=O)C(=O)[O-]	C13H16NO3	234.27	17	0	0.77	2	4	0	59.90	80.99	1.00	2.30	0.81	1.10	2.10	1.46	-2.61	5.76e-01	2.46e-03	Soluble	-3.64	5.38e-02	2.30e-04	Soluble	-1.82	3.55e+00	1.52e-02	Soluble	High	No	No	No	No	No	No	No	-6.10	0	0	0	0	0	0.56	0	1	1	3.08
